# Supplementary material for: Archaeogenomic evidence reveals prehistoric matrilineal dynasty
Source: Nat Commun. 2017 Feb 21;8:14115. doi: 10.1038/ncomms14115 (PMC5321759; doi:10.1038/ncomms14115)
Supplement: Supplementary Data 1 — List of ancient samples, sequencing results, genetic sex results, and osteological analysis. [file ncomms14115-s2.xlsx]

## Sheet: Dataset
Mitochondrial DNA Analysis
Sample #	Site	Room	Burial/Cranium #	Sample Type	Laboratory Sample #	Library Index Barcodes	Sequencing Library Type	Sequencing Flow Cell #	Sequenced Reads	Unique Mapped Reads	Unique Mapped Bases	Unique Mapped Reads ≥20 nt1	Unique Mapped Bases ≥20 nt1	Masked nt1 in consensus	Sequence Coverage (X)	Stdev sequence coverage (x)	Coverage at ≥2x	Bases Retained	9-nt Manual Deletion	Haplogroup	Mitomaster Haplogroup
H/3659	Pueblo Bonito	33	1	lower right first molar	RG001	22, 23	mtDNA capture	PJX045	8014022	22642	1941134	22499	1940106	8	117	27.1	0.999337	16550	8271-8279 (CCCCCTCTA)	B2	B2y1
H/3661	Pueblo Bonito	33	3	upper left second molar	RG002	24,25	mtDNA capture	PJX045	19783824	21189	1680460	20900	1678343	9	101.2	21.5	0.999457	16551	8271-8279 (CCCCCTCTA)	B2	B2y1
H/3664	Pueblo Bonito	33	6	upper right premolar	S0148	N/A	mtDNA capture	N/A	50222	13495	825101	13494	825090	N/A	49.8	12.1	0.9993	16561	8271-8279 (CCCCCTCTA)	B2	B2y1
H/3665	Pueblo Bonito	33	7	lower right premolar	RG006	29	mtDNA capture	PJX045	9556179	20406	1674178	20245	1672973	9	100.9	26.1	0.999277	16540	8271-8279 (CCCCCTCTA)	B2	B2y1
H/3666	Pueblo Bonito	33	8	lower left first molar	RG007	30,31	mtDNA capture	PJX045	8145339	4451	272846	4185	270969	10	16.3	8.1	0.992525	16432	8271-8279 (CCCCCTCTA)	B2	B2y1
H/3668	Pueblo Bonito	33	10	upper right canine	RG008	32,33	mtDNA capture	PJX045, RGCHA1	24626628	5121	336954	4819	334692	13	20.22	10.4	0.995961	16475	8271-8279 (CCCCCTCTA)	B2	B2y1
H/3670	Pueblo Bonito	33	12	upper right third molar	RG009	34,35	mtDNA capture	PJX045	8668099	2528	159360	2198	156906	6	9.5	5.8	0.965457	15984	8271-8279 (CCCCCTCTA)	B2	B2y1
H/3671	Pueblo Bonito	33	13	left lower premolar	RG010	36,37	mtDNA capture	PJX045, RGCHA1	17601834	2135	140066	1692	136782	4	8.3	4.6	0.943755	15597	8271-8279 (CCCCCTCTA)	B2	B2y1
H/3672	Pueblo Bonito	33	14	left lower second molar	RG011	38,39	mtDNA capture	PJX045, RGCHA1	14550776	2028	126136	1567	122793	13	7.4	4.2	0.930854	15399	8271-8279 (CCCCCTCTA)	B2	B2y12
1 Nucleotide count
2 Consensus sequence is consistent with haplotype B2y1 at variable positions within the mitochondrial genome.
Genetic Sex Analysis
Sample #	Nseqs3	NchrY+NchrX4	NchrY5	R_y6	SE7	95% CI8	Assignment	Stewart craniomentric Results67	Marden Sex Identification21
H/3659	66767	2666	9	0.0034	0.0011	0.0012-0.0056	XX	F	F
H/3661	421435	11167	995	0.0891	0.0027	0.0838-0.0944	XY	M	M
H/3664	10701	6	0	N/A	N/A	N/A	N/A	M	M
H/3665	666454	28291	138	0.0049	0.0004	0.0041-0.0057	XX	F	F
H/3666	161444	7443	63	0.0085	0.0011	0.0064-0.0105	XX	F	F
H/3668	152881	3534	320	0.0905	0.0048	0.0811-0.1	XY	F	M
H/3670	192965	5173	464	0.0897	0.004	0.0819-0.0975	XY	M	M
H/3671	57575	1796	116	0.0646	0.0058	0.0532-0.076	consistent with XY but not XX	M	M
H/3672	15025	520	29	0.0558	0.0101	0.036-0.0755	consistent with XY but not XX	M	M
3 Total number of sequences aligned to the whole genome reference sequence Hg18.
4 The number of alignments to the Y chromosome.
5 The total number of alignments to both sex chromosomes.
6 The number of alignments to the Y chromosome as a fraction of the total number of alignments to both sex chromosomes.
7 Standard error
8 Confidence interval
67 Stewart TD. n.d. Skeletal remains from Chaco Canyon, paper presented at the 17th annual meeting of the American Association of Physical Anthropologists, Yale University, New Haven, CT 30 April - 2 May, 1936. Manuscript on file, Office of the Physical Anthropology Collections Manager, National Museum of Natural History, Smithsonian Institution.
21 K. Marden, dissertation, Tulane University, (2011).
Genome-wide SNP Analysis
Sample #	Master ID	Library	Sequence coverage	Number of SNPs	NchrY+NchrX4	NchrY5	R_y6	SE7	95% CI8	Assignment
H/3659	I2715	S2715.E1.L1	0.074	81175	7650	44	0.0058	0.0009	0.0041-0.0074	XX
H/3661	I2716	S2716.E1.L1	0.136	144227	12123	2829	0.2334	0.0038	0.2258-0.2409	XY
H/3665	I2717	S2717.E1.L1	0.092	97462	19376	122	0.0063	0.0006	0.0052-0.0074	XX
H/3666	I2718	S2718.E1.L1	0.026	29853	8511	105	0.0123	0.0012	0.01-0.0147	XX
H/3668	I2719	S2719.E1.L1	0.065	71819	8450	1675	0.1982	0.0043	0.1897-0.2067	XY
H/3670	I2720	S2720.E1.L1	0.013	14948	3735	521	0.1395	0.0057	0.1284-0.1506	XY
Osteological Analysis9
Sample #	Burial/Cranium #	Femoral length10	Sex	Age	Age group
H/3659	1	407	F	35-45	middle adult
H/3661	3	449	M	25-30	young adult
H/3664	6	465	M	40-45	middle adult
H/3665	7	418	F	23-27	young adult
H/3666	8	412	F	30-40	young adult/ middle adult
H/3668	10	ND	M	30-35	young adult
H/3670	12	431	M	35-40	middle adult
H/3671	13	448	M	45-50	middle adult
H/3672	14	437	M	40-45	middle adult
9 Osteological analysis was published in (21). Sex determinations for each individual were determined using a combination of morphological features including primary and secondary cranial, pelvic, and whole skeletal traits.
10 Femoral length was measured using a standard osteometric board and measurements were rounded to the nearest millimeter.
