# Supplementary material for: Archaeogenomic evidence reveals prehistoric matrilineal dynasty
Source: Nat Commun. 2017 Feb 21;8:14115. doi: 10.1038/ncomms14115 (PMC5321759; doi:10.1038/ncomms14115)
Supplement: Supplementary Data 2 — List of modern mitogenome accession numbers, geographic origins, and Pueblo Bonito Room 33 samples. [file ncomms14115-s3.xlsx]

## Sheet: Master
Original ID	Region Code	Region	Geographic/ population origin	Ethnic afﬁliation	Haplogroup	GenBank ID	Reference Source	Notes	mtDNAs ID
Dogrib39	1	Alaska/Greenland	North America Arctic	Dogrib	A2	EU095538	Kumar et al., 2011		>A2_Dogrib39 EU095538.1| Dogrib North America
Inuit965	1	Alaska/Greenland	Greenland	Inuit	A2a3	EU725611	Gilbert et al., 2008	Ammassalik	>A2a3_Inuit965 EU725611.2 Inuit
Inuit406	1	Alaska/Greenland	Greenland	Inuit	A2a3	EU725616	Gilbert et al., 2008	Ammassalik	>A2a3_Inuit406 EU725616.2 Inuit
Inuit576	1	Alaska/Greenland	Greenland	Inuit	A2a	EU725618	Gilbert et al., 2008	Ammassalik	>A2a3_Inuit576 EU725618.2 Inuit
Inuit584	1	Alaska/Greenland	Greenland	Inuit	A2a	EU725619	Gilbert et al., 2008	Ammassalik	>A2a_Inuit584 EU725619.2 Inuit
S-919583	1	Alaska/Greenland	Alaska	GP	A2a	KC710999	Achilli et al., 2013		>A2a_S-919583 KC710999.1 Alaska general ethnic affiliation
S-687261	1	Alaska/Greenland	Greenland	Inuit	A2a3	KC711000	Achilli et al., 2013		>A2a3_S-687261 KC711000.1 Greenland Inuit North America
HtB2	2	North America - Canada	North America; British Columbia Canada	Sinxt	B2	EF648602	Derenko et al. 2007		>B2_HtB2 EF648602.1 Sinxt North America
SHU01	2	North America - Canada	North America - Canada	Suswap Speaker	C4c	EU095543	Kumar et al., 2011		>C4c_SHU01 EU095543.1 Ijka Shuswap Ethnic Affiliation North America
OJ020	2	North America - Canada	North America - Canada	Ojibwa	X2g	FJ168756	Perego et al., 2009		>X2g_OJ020 FJ168756.1 Ojibwa
OJ014	2	North America - Canada	North America - Canada	Ojibwa	X2a1	FJ168765	Perego et al., 2009		>X2a1_OJ014 FJ168765.1 Canada General Population
A3Dogrib	2	North America - Canada	Northwestern Canada	Dogrib	A2a	KC711008	Achilli et al., 2013	Dogrib NW Canada	>A2a_A3Dogrib KC711008.1 Northwestern Canada Dogrib North America
Cree07	2	North America - Canada	Canada	Cree	A2a5	KC711017	Achilli et al., 2013		>A2a5_Cree07 KC711017.1 Canada Cree North America
Shuswap108V	2	North America - Canada	Northwestern Canada	Secwepemc (Shuswap)	A2a5	KC711018	Achilli et al., 2013		>A2a5_Shuswap108V KC711018.1 Northwestern Canada Secwepemc (Shuswap) North America
Tsimshian	2	North America - Canada	Northwestern Canada	Tsimshian	B2a	KC711021	Achilli et al., 2013		>B2a_Tsimshian KC711021.1 Northwestern Canada Tsimshian
CHIPPEWA20	3	North America - Northeast (USA)	North America - Northeast (USA)	W. Chippewa/NE	X2a	EU095242	Fagundes et al., 2008		>X2a_CHIPPEWA20 EU095242 W. Chippewa/NE
CHIPPEWA44	3	North America - Northeast (USA)	North America - Northeast (USA)	W. Chippewa/NE	X2a	EU095243	Fagundes et al., 2008		>X2a_CHIPPEWA44 EU095243.1 W. Chippewa
CHIPPEWA76	3	North America - Northeast (USA)	North America - Northeast (USA)	W. Chippewa/NE	X2a	EU095244	Fagundes et al., 2008		>X2a_CHIPPEWA76 EU095244 W. Chippewa/NE
CHIPPEWA85	3	North America - Northeast (USA)	North America - Northeast (USA)	W. Chippewa/NE	X2a	EU095245	Fagundes et al., 2008		>X2a_CHIPPEWA85 EU095245 W. Chippewa/NE
CHIPPEWA_SAM2	3	North America - Northeast (USA)	North America - Northeast (USA)	Chippewa/NE	X2a	EU095246	Fagundes et al., 2008		>X2a_CHIPPEWA_SAM2 EU095246 W. Chippewa/NE
CHIPPEWA_SWO97	3	North America - Northeast (USA)	North America - Northeast (USA)	Chippewa/NE	X2a	EU095247	Fagundes et al., 2008		>X2a_CHIPPEWA_SWO97 EU095247 W. Chippewa/NE
Pi_26_27	4	North America - Southwest (USA)	North America - Southwest (USA)	Pima	B2	AF347001	Fagundes et al., 2008	Achilli et al., 2013 hg id B2a5	>B2_Pi_26_27 AF347001.1 Pima North America - Southwest (USA)
Na3X	4	North America - Southwest (USA)	North America	Navajo	X2a	AY195787	Fagundes et al., 2008		>X2a_Na3X AY195787.1 Navajo North America
POMO01	4	North America - Southwest (USA)	North America - West	Pomo	B2	EU095208	Kumar et al., 2011		>B2_POMO01 EU095208 Pomo North America
IA_E2	4	North America - Southwest (USA)	Arizona, North America	GP	B2a1	EU431083	Achilli et al., 2013		>B2a1_IA_E2 EU431083.1 83_B2a1(IA_E2) Arizona General ethnic affiliation
S-683481	4	North America - Southwest (USA)	California, North America	GP	D4h3a3	FJ168730	Perego et al., 2009		>D4h3a3_S-683481 FJ168730.1 California, USA General Population
S-619738	4	North America - Southwest (USA)	California, North America	GP	D4h3a	FJ168755	Perego et al., 2009		>D4h3a_S-619738 FJ168755.1 California, USA General Population
S-658745	4	North America - Southwest (USA)	Texas, USA	GP	C1d1c1	HM107335	Perego et al., 2010		>C1d1c1_S-658745 HM107335.1 Texas, USA General Population
S-635687	4	North America - Southwest (USA)	Texas, USA	GP	C1d1c1	HM107336	Perego et al., 2010		>C1d1c1_S-635687 HM107336.1 Texas, USA General Population
S-621864	4	North America - Southwest (USA)	New Mexico	GP	A2a4	KC711001	Achilli et al., 2013		>A2a4_S-621864 KC711001.1 New Mexico general ethnic affiliation
S-635616	4	North America - Southwest (USA)	New Mexico	GP	A2a4	KC711002	Achilli et al., 2013		>A2a4_S-635616 KC711002.1 New Mexico General ethnic affiliation
S-647736	4	North America - Southwest (USA)	Arizona	GP	A2a4	KC711003	Achilli et al., 2013		>A2a4_S-647736 KC711003.1 Arizona General ethnic affiliation
S-671951	4	North America - Southwest (USA)	New Mexico	GP	A2a4	KC711004	Achilli et al., 2013		>A2a4_S-671951 KC711004.1 New Mexico General ethnic affiliation
Na08	4	North America - Southwest (USA)	Arizona/New Mexico	Navajo	A2a4	KC711007	Achilli et al., 2013		>A2a4_Na08 KC711007.1 Arizona/New Mexico Navajo North America
S-625394	4	North America - Southwest (USA)	New Mexico	GP	A2a5	KC711009	Achilli et al., 2013		>A2a5_S-625394 KC711009.1 New Mexico General ethnic affiliation
S-631583	4	North America - Southwest (USA)	Texas	GP	A2a5	KC711010	Achilli et al., 2013		>A2a5_S-631583 KC711010.1 Texas General ethnic affiliation
S-617944	4	North America - Southwest (USA)	California	GP	A2a5	KC711011	Achilli et al., 2013		>A2a5_S-617944 KC711011.1 California General ethnic affiliation
S-617946	4	North America - Southwest (USA)	Arizona	Navajo	A2a5	KC711012	Achilli et al., 2013		>A2a5_S-617946 KC711012.1 Arizona Navajo North America
S-635544	4	North America - Southwest (USA)	Arizona	GP	A2a5	KC711013	Achilli et al., 2013		>A2a5_S-635544 KC711013.1 Arizona General ethnic affiliation
S-614598	4	North America - Southwest (USA)	California	GP	A2a5	KC711014	Achilli et al., 2013		>A2a5_S-614598 KC711014.1 California General ethnic affiliation
S-617919	4	North America - Southwest (USA)	Arizona	GP	A2a5	KC711015	Achilli et al., 2013		>A2a5_S-617919 KC711015.1 Arizona General ethnic affiliation
S-617911	4	North America - Southwest (USA)	New Mexico	Navajo	A2a5	KC711016	Achilli et al., 2013		>A2a5_S-617911 KC711016.1 New Mexico Navajo North America
S-987218	4	North America - Southwest (USA)	New Mexico	GP	A2a5	KC711019	Achilli et al., 2013		>A2a5_S-987218 KC711019.1 New Mexico General ethnic affiliation
S-617915	4	North America - Southwest (USA)	New Mexico	Navajo	A2a5	KC711020	Achilli et al., 2013		>A2a5_S-617915 KC711020.1 New Mexico Navajo North America
B10Jemez	4	North America - Southwest (USA)	New Mexico	Jemez	B2a1	KC711026	Achilli et al., 2013		>B2a1_B10Jemez KC711026.1 New Mexico Jemez
S-683413	4	North America - Southwest (USA)	New Mexico	GP	B2a2	KC711028	Achilli et al., 2013		>B2a2_S-683413 KC711028.1 New Mexico General ethnic affiliation
S-648471	4	North America - Southwest (USA)	Colorado	GP	B2a2	KC711029	Achilli et al., 2013		>B2a2_S-648471 KC711029.1 Colorado General ethnic population
S-683443	4	North America - Southwest (USA)	Colorado	GP	B2a2	KC711030	Achilli et al., 2013		>B2a2_S-683443 KC711030.1 Colorado General ethnic affiliation
S-639377	4	North America - Southwest (USA)	California	GP	B2a5	KC711037	Achilli et al., 2013		>B2a5_S-639377 KC711037.1 California General ethnic affiliation
S-698183	4	North America - Southwest (USA)	Utah	GP	B2a5	KC711038	Achilli et al., 2013		>B2a5_S-698183 KC711038.1 Utah General ethnic affiliation
S-646298	4	North America - Southwest (USA)	Arizona	Navajo	B2a5	KC711039	Achilli et al., 2013		>B2a5_S-646298 KC711039.1 Arizona Navajo
JEMEZ22	5	North America - Southeast (USA)	North America - Southeast (USA)	Jemez/SE	X2a	EU095248	Fagundes et al., 2008		>X2a_JEMEZ22 EU095248 Jemez/SE
JEMEZ435	5	North America - Southeast (USA)	North America - Southeast (USA)	Jemez/SE	X2a	EU095249	Fagundes et al., 2008		>X2a_JEMEZ435 EU095249 Jemez/SE
JEMEZ990	5	North America - Southeast (USA)	North America - Southeast (USA)	Jemez/SE	X2a	EU095250	Fagundes et al., 2008		>X2a_JEMEZ990 EU095250 Jemez/SE
Apache514	5	North America - Southeast (USA)	North America - Southwest (USA)	Apache	A2a5	EU095526	Achilli et al., 2013		>A2a5_Apache514 EU095526.1 Apache North America - Southwest (USA)
S-645713	5	North America - Southeast (USA)	North America - Central	Sioux	X2a1a	FJ168758	Perego et al., 2009		>X2a1a_S-645713 FJ168758.1 Sioux
H3659	7	North America - Room 33	North America - Room 33	Pueblo Bonito	B2		This study		>H3659.aln.cons.fa
H3661	7	North America - Room 33	North America - Room 33	Pueblo Bonito	B2		This study		>H3661.aln.cons.fa
H3664	7	North America - Room 33	North America - Room 33	Pueblo Bonito	B2		This study		>H3664.aln.cons.fa
H3665	7	North America - Room 33	North America - Room 33	Pueblo Bonito	B2		This study		>H3665.aln.cons.fa
H3666	7	North America - Room 33	North America - Room 33	Pueblo Bonito	B2		This study		>H3666.aln.cons.fa
H3668	7	North America - Room 33	North America - Room 33	Pueblo Bonito	B2		This study		>H3668.aln.cons.fa
H3670	7	North America - Room 33	North America - Room 33	Pueblo Bonito	B2		This study		>H3670.aln.cons.fa
H3671	7	North America - Room 33	North America - Room 33	Pueblo Bonito	B2		This study		>H3671.aln.cons.fa
H3672	7	North America - Room 33	North America - Room 33	Pueblo Bonito	B2		This study		>H3672.aln.cons.fa
Tor22	8	Central America	Unspecified Central America	Native American	A2	EF079873	Kumar et al., 2011		>A2_Tor22 EF079873.1 Native American Unknown Ethnic affiliation Central America
Tor23	8	Central America	Unspecified Central America	Native American	B2	EF079874	Kumar et al., 2011		>B2_Tor23 EF079874.1 Native American Unknown Ethnic Affiliation Central America
Tor24	8	Central America	Unspecified Central America	Native American	C1c	EF079875	Kumar et al., 2011		>C1c_Tor24 EF079875.1 Native American Unknown Ethnic Affiliation Central America
Tor25	8	Central America	Unspecified Central America	Native American	D1	EF079876	Kumar et al., 2011		>D1_Tor25 EF079876.1 Native American Unknown Ethnic Affiliation Central America
Ngöbe14	8	Central America	Central America	Ngoebe	B2	EU095546	Kumar et al., 2011	Achilli et al. (2008) hg id B2d	>B2_Ngöbe14 EU095546.1 Ngoebe Central America
MA013	8	Central America	Central America	GP	B2a3	HQ012136	Achilli et al., 2013		>B2a3_MA013 HQ012136.1 Mexican American General Population
MA144	8	Central America	Mexican American, Central America	GP	B2a3	HQ012171	Achilli et al., 2013		>B2a3_MA144 HQ012171.1 Mexican American General Population
MA213	8	Central America	Mexican American	GP	B2a3	HQ012184	Achilli et al., 2013		>B2a3_MA213 HQ012184.1 Mexican American General Population
1332	8	Central America	Mexico	GP	B2a1a	JQ702668	Behar et al., 2012		>B2a1a_1332 JQ702668.1 Mexico General Population
3870	8	Central America	Mexico	GP	B2a1a	JQ703834	Behar et al., 2012		>B2a1a_3870 JQ703834.1 Mexico General Population
577	8	Central America	Mexico	GP	B2a1a	JQ704681	Behar et al., 2012		>B2a1a_577 JQ704681.1 Mexico General Population
S-618591	8	Central America	Chihuahua, Mexico	GP	A2a4	KC711005	Achilli et al., 2013		>A2a4_S-618591 KC711005.1 Chihuahua,Mexico General ethnic affiliation
S-677522	8	Central America	Chihuahua, Mexico	GP	A2a4	KC711006	Achilli et al., 2013		>A2a4_S-677522 KC711006.1 Chihuahua, Mexico General ethnic affiliation
S-656887	8	Central America	Chihuahua, Mexico	GP	B2a	KC711022	Achilli et al., 2013		>B2a_S-656887 KC711022.1 Chihuahua, Mexico General ethnic affiliation
S-673612	8	Central America	Mexico	GP	B2a1a	KC711023	Achilli et al., 2013		>B2a1a_S-673612 KC711023.1 Mexico General ethnic affiliation
S-656694	8	Central America	Chihuahua, Mexico	GP	B2a1a	KC711024	Achilli et al., 2013		>B2a1a_S-656694 KC711024.1 B2a1a General ethnic affiliation
S-942599	8	Central America	Chihuahua, Mexico	GP	B2a1b	KC711025	Achilli et al., 2013		>B2a1b_S-942599 KC711025.1 Chihuahua, Mexico General ethnic affiliation
S-635972	8	Central America	Mexico	GP	B2a1	KC711027	Achilli et al., 2013		>B2a1_S-635972 KC711027.1 Mexico General ethnic affiliation
S-647857	8	Central America	Chihuahua, Mexico	GP	B2a3	KC711031	Achilli et al., 2013		>B2a3_S-647857 KC711031.1 Chihuahua, Mexico General ethnic affiliation
S-916132	8	Central America	Durango, Mexico	GP	B2a3	KC711032	Achilli et al., 2013		>B2a3_S-916132 KC711032.1 Durango, Mexico General ethnic affiliation
S-974399	8	Central America	Sinaloa, Mexico	GP	B2a4a	KC711033	Achilli et al., 2013		>B2a4a_S-974399 KC711033.1 Sinaloa, Mexico General ethnic affiliation
S-656648	8	Central America	Chihuahua, Mexico	GP	B2a4a1	KC711034	Achilli et al., 2013		>B2a4a1_S-656648 KC711034.1 Chihuahua, Mexico General ethnic affiliation
S-979111	8	Central America	Jalisco, Mexico	GP	B2a4a1	KC711035	Achilli et al., 2013		>B2a4a1_S-979111 KC711035.1 Jalisco, Mexico General ethnic affiliation
S-975752	8	Central America	Durango, Mexico	GP	B2a4a1	KC711036	Achilli et al., 2013		>B2a4a1_S-975752 KC711036.1 Durango, Mexico General ethnic affiliation
N/A	9	South America	South America	Guarani	D1	AF346984	Fagundes et al., 2008	Achilli et al., 2008 hg id D1a	>D1_NA1 AF346984.1 Guarani South America
Wa_SPACH	9	South America	South America	Warao	C1	AF347012	Fagundes et al., 2008	Achilli et al. 2008) hg id C1d	>C1_Wa_SPACH AF347012.1 Warao South America
Wa_RML	9	South America	South America	Warao	C1	AF347013	Fagundes et al., 2008	Achilli et al. (2008) hg id C1d	>C1_Wa_RML AF347013.1 Warao South America
haplotype C	9	South America	South America	Canary	C1	AF382009	Fagundes et al., 2008	Achilli et al. (2008) hg id C1b2	>C1_htC AF382009.2 Canary South America
haplotype A	9	South America	South America	Canary	A2	AF382010	Fagundes et al., 2008		>A2_htA AF382010.2 Canary South America
ACHE30	9	South America	South America	Ache	A2	EU095194	Kumar et al., 2011		>A2_ACHE30 EU095194 Ache South America
WAI01	9	South America	South America	Waiwai	A2	EU095195	Kumar et al., 2011		>A2_WAI01 EU095195 Waiapi South America
WAI25	9	South America	South America	Waiwai	A2	EU095196	Kumar et al., 2011		>A2_WAI25 EU095196 WaiWai South America
ZOR02	9	South America	South America	Zoro	A2	EU095197	Kumar et al., 2011		>A2_ZOR02 EU095197 Zoro South America
SURU01	9	South America	South America	Surui	A2	EU095198	Kumar et al., 2011		>A2_SURU01 EU095198 Surui South America
WPI167	9	South America	South America	Waiapi	A2	EU095199	Kumar et al., 2011		>A2_WPI167 EU095199 Waiapi South America
Y655	9	South America	South America	Yanomama	A2	EU095200	Kumar et al., 2011		>A2_Y655 EU095200 Yanomama South America
PTJ03	9	South America	South America	Poturujara	A2	EU095201	Kumar et al., 2011		>A2_PTJ03 EU095201 Poturujara South America
Y623	9	South America	South America	Yanomama	A2	EU095202	Kumar et al., 2011		>A2_Y623 EU095202 Yanomama South America
KKT13	9	South America	South America	Kayapo/Kriketun	A2	EU095203	Fagundes et al., 2008		>A2_KKT13 EU095203 Kayapo/Kriketun
KTN130	9	South America	South America	Katuena	A2	EU095204	Kumar et al., 2011		>A2_KTN130 EU095204 Katuena South America
GRC149	9	South America	South America	Guarani/Rio-das-Cobras	A2	EU095205	Kumar et al., 2011		>A2_GRC149 EU095205 Guarani/RioDeCobras South America
ACHE78	9	South America	South America	Ache	B2	EU095206	Kumar et al., 2011		>B2_ACHE78 EU095206 Ache South America
GAVI23	9	South America	South America	Gaviao	B2	EU095207	Kumar et al., 2011		>B2_GAVI23 EU095207 Gaviao South America
WAI24	9	South America	South America	Waiwai	B2	EU095209	Kumar et al., 2011		>B2_WAI24 EU095209 Waiwai South America
XAV04	9	South America	South America	Xavante	B2	EU095210	Kumar et al., 2011		>B2_XAV04 EU095210 Xavante South America
XAV12	9	South America	South America	Xavante	B2	EU095211	Kumar et al., 2011		>B2_XAV12 EU095211 Xavante South America
1876	9	South America	South America	Quechua	B2	EU095212	Kumar et al., 2011		>B2_1876 EU095212 Quechua South America
1880	9	South America	South America	Quechua	B2	EU095213	Kumar et al., 2011		>B2_1880 EU095213 Quechua South America
1881	9	South America	South America	Quechua	B2	EU095214	Kumar et al., 2011		>B2_1881 EU095214 Quechua South America
GRC169	9	South America	South America	Guarani/Rio-das-Cobras	B2	EU095215	Kumar et al., 2011		>B2_GRC169 EU095215 Guarani/RioDeCobras South America
KBK23	9	South America	South America	Kayapo-Kubemkokre	B2	EU095216	Kumar et al., 2011		>B2_KBK23 EU095216 Kayapo/Kubemkokre South America
KBK39	9	South America	South America	Kayapo-Kubemkokre	B2	EU095217	Kumar et al., 2011		>B2_KBK39 EU095217 Kayapo/Kubemkokre South America
KKT01	9	South America	South America	Kayapo-Kriketun	B2	EU095218	Kumar et al., 2011		>B2_KKT01 EU095218 Kayapo/Kriketun South America
KRC33	9	South America	South America	Guarani/Rio-das-Cobras	B2	EU095219	Kumar et al., 2011		>B2_KRC33 EU095219 Guarani/RioDeCobras South America
KTN209	9	South America	South America	Katuena	B2	EU095220	Kumar et al., 2011		>B2_KTN209 EU095220 Katuena South America
Y637	9	South America	South America	Yanomama	B2	EU095221	Kumar et al., 2011		>B2_Y637 EU095221 Yanomama South America
WAI16	9	South America	South America	Waiwai	C1	EU095222	Kumar et al., 2011		>C1_WAI16 EU095222 Waiwai South America
ZOR19	9	South America	South America	Zoro	C1	EU095223	Kumar et al., 2011		>C1_ZOR19 EU095223 Zoro South America
ZOR31	9	South America	South America	Zoro	C1	EU095224	Kumar et al., 2011		>C1_ZOR31 EU095224 Zoro South America
1875	9	South America	South America	Quechua	C1	EU095225	Kumar et al., 2011		>C1_1875 EU095225 Quechua South America
1878	9	South America	South America	Quechua	C1	EU095226	Kumar et al., 2011		>C1_1878 EU095226 Quechua South America
ARL58	9	South America	South America	Arara do Laranjal	C1	EU095227	Kumar et al., 2011		>C1_ARL58 EU095227 Arara South America
PTJ68	9	South America	South America	Poturujara	C1	EU095228	Kumar et al., 2011		>C1_PTJ68 EU095228 Poturujara South America
Y591	9	South America	South America	Yanomama	C1	EU095229	Kumar et al., 2011		>C1_Y591 EU095229 Yanomama South America
Y650	9	South America	South America	Yanomama	C1	EU095230	Kumar et al., 2011		>C1_Y650 EU095230 Yanomama South America
Y669	9	South America	South America	Yanomama	C1	EU095231	Kumar et al., 2011		>C1_Y669 EU095231 Yanomama South America
GAVI12	9	South America	South America	Gaviao	D1	EU095232	Kumar et al., 2011		>D1_EU095232 EU095232 Gaviao South America
GAVI26	9	South America	South America	Gaviao	D1	EU095233	Kumar et al., 2011		>D1_GAVI26 EU095233 Gaviao South America
SUR22	9	South America	South America	Surui	D1	EU095234	Kumar et al., 2011		>D1_SUR22 EU095234 Surui South America
WAI05	9	South America	South America	Waiwai	D1	EU095235	Kumar et al., 2011		>D1_WAI05 EU095235 Waiwai South America
ZOR23	9	South America	South America	Zoro	D1	EU095236	Kumar et al., 2011		>D1_ZOR23 EU095236 Zoro South America
KTN18	9	South America	South America	Katuena	D1	EU095238	Kumar et al., 2011		>D1_KTN18 EU095238 Katuena South America
PTJ01	9	South America	South America	Poturujara	D1	EU095239	Kumar et al., 2011		>D1_PTJ01 EU095239 Poturujara South America
TYR04	9	South America	South America	Tiryo	D1	EU095240	Kumar et al., 2011		>D1_TYR04 EU095240 Tiryo South America
TYR16	9	South America	South America	Tiryo	D1	EU095241	Kumar et al., 2011		>D1_TYR16 EU095241 Tiryo South America
Arsario5	9	South America	South America	Arsario	C1c	EU095527	Kumar et al., 2011		>C1c_Arsario5 EU095527.1 Arsario South America
Arsario20	9	South America	South America	Arsario	A2	EU095528	Kumar et al., 2011		>A2_Arsario20 EU095528.1 Arsario South America
Cayapa511	9	South America	South America	Cayapa	A2	EU095529	Kumar et al., 2011		>A2_Cayapa511 EU095529.1 Cayapa South America
Cayapa522	9	South America	South America	Cayapa	A2	EU095530	Kumar et al., 2011		>A2_Cayapa522 EU095530.1 Cayapa South America
Cayapa600	9	South America	South America	Cayapa	D4h3	EU095531	Achilli et al., 2008		>D4h3_Cayapa600 EU095531.1 Cayapa South America
Cayapa602	9	South America	South America	Cayapa	B2	EU095532	Kumar et al., 2011		>B2_Cayapa602 EU095532.1 Cayapa South America
Coreguaje1-30	9	South America	South America	Coreguaje	B2	EU095535	Kumar et al., 2011		>B2_Coreguaje1-30 EU095535.2 Coreguaje South America
Coreguaje1-31	9	South America	South America	Coreguaje	D1	EU095536	Kumar et al., 2011		>D1_Coreguaje1-31 EU095536.1 Coreguaje South America
Coreguaje1-54	9	South America	South America	Coreguaje	C1d	EU095537	Kumar et al., 2011		>C1d_Coreguaje1-54 EU095537.1 Coreguaje South America
Kogui12	9	South America	South America	Kogui	C1c	EU095544	Kumar et al., 2011		>C1c_Kogui12 EU095544.1 Kogui South America
Kogui39	9	South America	South America	Kogui	A2	EU095545	Kumar et al., 2011		>A2_Kogui39 EU095545.2 Kogui South America
Waunana2-8	9	South America	South America	Waunana	B2	EU095548	Kumar et al., 2011		>B2_Waunana2-8 EU095548.2 Waunana South America
Wayuu4	9	South America	South America	Wayuu	C1b	EU095549	Kumar et al., 2011		>C1b_Wayuu4 EU095549.1 Wayuu South America
Wayuu7	9	South America	South America	Wayuu	B2	EU095550	Kumar et al., 2011	Achilli et al. (2008) hg id B2d	>B2_Wayuu7 EU095550.1 Wayuu South America
Wayuu17	9	South America	South America	Wayuu	B2	EU095551	Kumar et al., 2011	Achilli et al. (2008) hg id B2d	>B2_Wayuu17 EU095551.1 Wayuu South America
Wayuu24	9	South America	South America	Wayuu	A2	EU095552	Kumar et al., 2011	Achilli et al. (2008) hg id A2k1	>A2_Wayuu24 EU095552.1 Wayuu South America
S-611469	10	Unspecificed USA	Minnesota, USA	GP	X2a2	FJ168757	Perego et al., 2009		>X2a2_S-611469 FJ168757.1 Minnesota, USA General Population
S-684973	10	Unspecificed USA	North Dakota, USA	GP	X2a1b	FJ168763	Perego et al., 2009		>X2a1b_S-684973 FJ168763.1 North Dakota, USA General Population
S-632547	10	Unspecificed USA	Oklahoma, USA	GP	C1d1a1	HM107318	Perego et al., 2010		>C1d1a1_S-632547 HM107318.1 Oklahoma, USA General Population
S-914766	10	Unspecificed USA	Montana, USA	GP	C1d1a1	HM107319	Perego et al., 2010		>C1d1a1_S-914766 HM107319.1 Montana, USA General Population
S-643125	10	Unspecificed USA	Michigan, USA	GP	C1d1c1	HM107337	Perego et al., 2010		>C1d1c1_S-643125 HM107337.1 Michigan, USA General Population
S-635448	10	Unspecificed USA	Oklahoma, USA	GP	C1d1	HM107364	Perego et al., 2010		>C1d1_S-635448 HM107364.1 Oklahoma, USA General Population
MA133	10	Unspecificed USA	Mexican American, Unspecificed USA	GP	B2a2	HQ012166	Achilli et al., 2013		>B2a1_MA133 HQ012166.1 Mexican American General Population
1545	10	Unspecificed USA	United States	GP	B2a1	JQ702855	Achilli et al., 2013		>B2a1_1545 JQ702855.1 United States General Population
3850	10	Unspecificed USA	United States	GP	B2a2	JQ703828	Achilli et al., 2013		>B2a2_3850 JQ703828.1 United States General Population
3913	10	Unspecificed USA	United States	GP	B2a4	JQ703852	Achilli et al., 2013		>B2a4_3913 JQ703852.1 United States General Population
8515	10	Unspecificed USA	United States	GP	B2a1b	JQ705598	Achilli et al., 2013		>B2a1b_8515 JQ705598.1 United States General Population
Na2D	11	Unspecificed Native American	Unspecificed USA	Native American*	D1	AY195748	Fagundes et al., 2008		>D1_Na2D AY195748.1 Native American General ethnic affiliation North America
Na1B	11	Unspecificed Native American	Unspecificed USA	Native American*	B2	AY195749	Fagundes et al., 2008	Achilli et al. (2008) hg id B2d	>B2_Na1B AY195749.2 Native American General ethnic affiliation North America
Na4C	11	Unspecificed Native American	Unspecificed USA	Native American*	C1	AY195759	Fagundes et al., 2008	Achilli et al. (2008) hg id C1b1	>C1_Na4C AY195759.2 Native American General ethnic affiliation North America
Na5A	11	Unspecificed Native American	Unspecificed USA	Native American*	A2	AY195786	Fagundes et al., 2008		>A2_Na5a AY195786.2 Native American General ethnic affiliation North America
IAB_D6	11	Unspecificed Native American	North America	Native American	A2	EU431080	Kumar et al., 2011		>A2_IAB_D6 EU431080.2 Native American Unknown Ethnic Affiliation North America
IA_C3	11	Unspecificed Native American	North America	Native American	A2	EU431081	Kumar et al., 2011		>A2_IA_C3 EU431081.1 Native American Unknown Ethnic Affiliation North America
IA_H4	11	Unspecificed Native American	North America	Native American	A2	EU431082	Kumar et al., 2011		>A2_IA_H4 EU431082.1 Native American Unknown Ethnic Affiliation North America
IA_G1	11	Unspecificed Native American	North America	Native American	B2	EU431084	Kumar et al., 2011		>B2_IA_G1 EU431084.1 Native American Unknown Ethnic Affiliation North America
IA_F1	11	Unspecificed Native American	North America	Native American	C1b4	EU431085	Kumar et al., 2011		>C1b4_IA_F1 EU431085.1 North America Native American Unknown Ethnic Affiliation North America
IA_A3	11	Unspecificed Native American	North America	Native American	C1c	EU431086	Kumar et al., 2011		>C1c_IA_A3 EU431086.1 North America Native AmericanUnknown Ethnic Affiliation North America
IA_A7	11	Unspecificed Native American	North America	Native American	C1c	EU431087	Kumar et al., 2011		>C1c_IA_A7 EU431087.1 North America Native American Unknown Ethnic Affiliation North America
IA_G4	11	Unspecificed Native American	North America	Native American	D1	EU431088	Kumar et al., 2011		>D1_IA_G4 EU431088.1 North America Native American Unknown Ethnic Affiliation North America
IA_F2	11	Unspecificed Native American	North America	Native American	D1	EU431089	Kumar et al., 2011		>D1_IA_F2 EU431089.1 North America Native American Unknown Ethnic Affiliation North America
